# Supplementary material for: Exploring the Relationship Between Senescence and Colorectal Cancer in Prognosis, Immunity, and Treatment
Source: Front Genet. 2022 Jun 15;13:930248. doi: 10.3389/fgene.2022.930248 (PMC9240351; doi:10.3389/fgene.2022.930248)
Supplement: Supplementary file 1 [file Table2.XLSX]

## Sheet: GSEA_KEGG.result
Table S2 GSEA enrichment analysis
ID	Description	setSize	enrichmentScore	NES	pvalue	p.adjust	qvalues	rank	leading_edge	core_enrichment
KEGG_ECM_RECEPTOR_INTERACTION	KEGG_ECM_RECEPTOR_INTERACTION	65	0.796305	2.96982	1e-10	9.25e-09	6.84211e-09	1907	tags=69%, list=11%, signal=62%	COL2A1/THBS4/COMP/TNXB/COL11A1/THBS2/COL1A1/CD36/FN1/ITGA7/TNC/COL6A2/COL1A2/COL5A1/ITGA11/COL6A1/COL6A3/SV2A/COL3A1/HSPG2/IBSP/ITGA5/COL5A2/COL5A3/VWF/LAMB2/COL4A2/ITGB3/THBS3/LAMB3/SPP1/THBS1/LAMA3/LAMA5/CHAD/ITGA9/LAMA2/LAMC3/LAMA4/COL4A1/ITGA3/LAMC2/ITGB4/AGRN/ITGB5
KEGG_FOCAL_ADHESION	KEGG_FOCAL_ADHESION	167	0.643632	2.77299	1e-10	9.25e-09	6.84211e-09	2260	tags=41%, list=13%, signal=36%	COL2A1/THBS4/COMP/TNXB/FLNC/COL11A1/THBS2/COL1A1/MYL9/FN1/ITGA7/FLNA/TNC/COL6A2/MYLK/COL1A2/ERBB2/COL5A1/ITGA11/COL6A1/COL6A3/COL3A1/IBSP/ITGA5/COL5A2/CAV1/COL5A3/PDGFRB/FLT4/VWF/LAMB2/VEGFA/AKT3/COL4A2/ITGB3/THBS3/LAMB3/SPP1/PDGFB/PIK3R5/THBS1/LAMA3/PIK3CD/LAMA5/CHAD/CAV2/ITGA9/LAMA2/LAMC3/LAMA4/SHC2/COL4A1/FLT1/ITGA3/LAMC2/PARVG/ITGB4/PIP5K1C/TLN1/ACTN1/BCAR1/ITGB5/VEGFC/PRKCB/ITGB7/FLNB/PDGFC/…
KEGG_HEMATOPOIETIC_CELL_LINEAGE	KEGG_HEMATOPOIETIC_CELL_LINEAGE	63	0.6381	2.37762	1.92253e-07	1.18556e-05	8.76941e-06	3140	tags=51%, list=18%, signal=42%	ANPEP/FCER2/CD22/CD36/MS4A1/ITGA5/ITGAM/CSF3/CR2/CD19/CSF2/CD37/ITGB3/CSF1R/IL1R1/IL6/ITGA3/CSF1/CSF3R/IL11/CD14/CD34/IL4R/IL7R/IL1A/IL11RA/CD7/CD4/IL1B/CD1C/IL6R/TNF
KEGG_AXON_GUIDANCE	KEGG_AXON_GUIDANCE	104	0.548138	2.20542	3.68341e-07	1.6823e-05	1.24438e-05	4556	tags=54%, list=27%, signal=40%	SLIT3/SLIT2/L1CAM/SEMA7A/ABLIM3/EPHB6/NTN1/SEMA3G/SEMA6C/SEMA6B/UNC5B/PLXNA3/CXCL12/SEMA3B/NFATC4/EFNA5/EFNA2/NRP1/FES/EPHA3/SEMA4B/NFATC1/PLXNA1/SEMA6A/ROBO1/GNAI2/PLXNB2/PLXNA2/EPHA2/SEMA4C/PLXNB1/EPHB1/SRGAP2/EPHA4/CFL2/EFNA1/FYN/EFNB1/PLXNC1/SEMA4A/NTN4/LIMK1/NCK2/PAK4/SEMA6D/SEMA4G/ABL1/RND1/MAPK3/RAC2/EPHA1/SRGAP1/ROCK1/RHOD/EFNB2/RGS3
KEGG_COMPLEMENT_AND_COAGULATION_CASCADES	KEGG_COMPLEMENT_AND_COAGULATION_CASCADES	49	0.673878	2.37577	5.27805e-07	1.6823e-05	1.24438e-05	2790	tags=57%, list=16%, signal=48%	C7/F7/SERPINE1/F13A1/C3/C4B/CR2/SERPIND1/VWF/C1R/C4A/SERPING1/A2M/PLAT/CFH/BDKRB1/PLAU/F10/C5AR1/C1S/PLAUR/F5/PROC/THBD/FGB/BDKRB2/C1QC/CFD
KEGG_HYPERTROPHIC_CARDIOMYOPATHY_HCM	KEGG_HYPERTROPHIC_CARDIOMYOPATHY_HCM	56	0.648525	2.34366	5.52491e-07	1.6823e-05	1.24438e-05	2094	tags=39%, list=12%, signal=35%	DES/SGCA/CACNG4/ITGA7/ITGA11/TGFB3/TPM2/ITGA5/CACNA1C/ITGB3/SGCD/CACNA2D1/ITGA9/LAMA2/TGFB2/IL6/ACE/ITGA3/ITGB4/TGFB1/ITGB5/ITGB7
KEGG_CELL_ADHESION_MOLECULES_CAMS	KEGG_CELL_ADHESION_MOLECULES_CAMS	105	0.54494	2.20016	7.66893e-07	1.6823e-05	1.24438e-05	4714	tags=50%, list=28%, signal=37%	CDH2/CD22/L1CAM/CNTNAP1/ITGAM/NRXN2/SIGLEC1/NLGN2/VCAN/CLDN9/JAM3/NFASC/ITGB2/SELP/PTPRM/CLDN3/JAM2/ITGA9/CDH5/ITGAL/CLDN5/CLDN14/CD34/CLDN4/ITGB7/PECAM1/PTPRF/SELL/HLA-DQA2/ESAM/CD4/VCAM1/ICAM1/PDCD1/SELPLG/NECTIN1/SDC4/SELE/CD276/HLA-DOB/CD6/CADM1/SDC2/SDC3/PTPRC/CLDN23/ITGA8/SPN/ICAM3/PVR/SDC1/HLA-DQA1/HLA-DPB1
KEGG_NEUROACTIVE_LIGAND_RECEPTOR_INTERACTION	KEGG_NEUROACTIVE_LIGAND_RECEPTOR_INTERACTION	85	0.575538	2.25011	7.93216e-07	1.6823e-05	1.24438e-05	3918	tags=54%, list=23%, signal=42%	TACR2/NTSR1/DRD2/PRSS1/DRD4/GABRD/CTSG/MC1R/ADRA2A/GIPR/LTB4R/PTGIR/GABBR1/S1PR3/BDKRB1/P2RY2/GABRE/C5AR1/P2RY8/OXTR/F2RL3/TBXA2R/LTB4R2/P2RX7/P2RY6/PTGER1/GRIN2D/P2RX5/S1PR1/P2RX1/FPR2/PTAFR/LPAR2/APLNR/BDKRB2/GABRP/THRB/FPR1/NR3C1/C3AR1/GPR35/ADRA2C/P2RX4/S1PR4/S1PR2/P2RY11
KEGG_DILATED_CARDIOMYOPATHY	KEGG_DILATED_CARDIOMYOPATHY	60	0.660786	2.41609	8.18418e-07	1.6823e-05	1.24438e-05	2094	tags=42%, list=12%, signal=37%	DES/SGCA/ADCY5/CACNG4/PLN/ITGA7/ITGA11/TGFB3/TPM2/ITGA5/CACNA1C/ITGB3/SGCD/ADCY7/CACNA2D1/ADCY4/ITGA9/LAMA2/TGFB2/ITGA3/ITGB4/TGFB1/ITGB5/ADCY9/ITGB7
KEGG_CYTOKINE_CYTOKINE_RECEPTOR_INTERACTION	KEGG_CYTOKINE_CYTOKINE_RECEPTOR_INTERACTION	172	0.466234	2.01914	1.9808e-06	3.66448e-05	2.71057e-05	3853	tags=42%, list=22%, signal=33%	NGFR/CCL19/CNTFR/CCL25/IL20RB/TGFB3/CSF3/CCL21/PDGFRB/FLT4/INHBA/CSF2/VEGFA/CLCF1/CCR7/PPBP/CXCL12/CSF1R/PDGFB/IL23A/IL21R/OSMR/IL1R1/TGFB2/IL6/TNFRSF4/CD27/CSF2RB/FLT1/TNFRSF13C/TNFRSF25/IL10RA/TNFRSF11B/CTF1/CSF1/LIF/CSF3R/IL11/TGFB1/VEGFC/BMP2/PLEKHO2/CCR2/IL4R/IL7R/PDGFC/OSM/TNFSF12/CD70/LTB/IL1A/IL11RA/IL24/RELT/TNFSF4/AMH/IL1B/IL6R/CXCR3/VEGFB/CCL22/TNF/EGFR/CCL13/INHBB/TNFRSF1A/EPOR/KDR/IL…
KEGG_PATHWAYS_IN_CANCER	KEGG_PATHWAYS_IN_CANCER	271	0.39534	1.8025	6.53109e-06	0.000108159	8.0004e-05	4566	tags=41%, list=27%, signal=31%	FN1/MMP9/ERBB2/GLI3/TGFB3/GLI2/FGFR1/PDGFRB/MMP2/LAMB2/VEGFA/FGF7/AKT3/WNT9A/COL4A2/CDKN2A/LAMB3/GLI1/CDKN2B/CSF1R/PDGFB/PIK3R5/RARA/NOS2/TCF7L1/LAMA3/FZD2/PTGS2/PIK3CD/LAMA5/LAMA2/DAPK1/SLC2A1/TGFB2/LAMC3/IL6/MITF/PLCG2/LAMA4/COL4A1/ETS1/FOS/ITGA3/SMO/LAMC2/EGLN3/FZD7/FZD1/DAPK3/JUP/FZD8/CSF3R/TGFB1/PLCG1/SPI1/TRAF1/CREBBP/VEGFC/RET/FZD4/BMP2/SMAD3/PPARD/PRKCB/JUN/FGF2/EPAS1/WNT5B/DVL3/PAX8/WNT1…
KEGG_RIBOSOME	KEGG_RIBOSOME	85	-0.635058	-2.2695	7.01573e-06	0.000108159	8.0004e-05	4984	tags=78%, list=29%, signal=55%	RPL6/RPLP0/RPS16/RPS19/RPL7/RPS11/RPS24/RPL26L1/RPL4/RPL36/RPL18A/RPL23A/RPL11/RPL23/RPS12/RPS26/RPL7A/RPL41/RPL27A/RPL22/RPS5/RPL38/RPL36A/RPS9/RPL31/RPL37A/RPS17/RPS4X/RPS25/RPL19/RPS27/RPL29/RPL21/RPL17/RPL26/RPS10/RPS27L/RPS23/RPL12/RPL14/RPS3/RPL39/RPL10A/RPS15A/RPS27A/RPL15/RPS18/RPS13/RPL35A/RPSA/RPL32/RPS29/RPL35/RPL34/RPL5/RPS8/RPL27/RPL24/MRPL13/RPS6/RPS7/RSL24D1/RPL22L1/RPL9/RPS4Y1/RPS…
KEGG_CALCIUM_SIGNALING_PATHWAY	KEGG_CALCIUM_SIGNALING_PATHWAY	98	0.504476	2.01744	2.31266e-05	0.000329109	0.000243438	4048	tags=47%, list=24%, signal=36%	TACR2/NTSR1/PLN/MYLK/ERBB2/CACNA1H/ATP2B4/PDGFRB/CACNA1C/ADCY7/ADCY4/NOS2/SPHK1/BDKRB1/GNAL/PLCG2/OXTR/TBXA2R/LTB4R2/P2RX7/ITPR3/PTGER1/GRIN2D/ITPR1/PLCG1/NOS3/P2RX5/ADCY9/P2RX1/SPHK2/PRKCB/PTAFR/ITPKB/PLCD3/BDKRB2/GNA15/PLCB2/EGFR/PHKA2/GNA11/PLCD4/PTK2B/P2RX4/PDE1A/GNAS/ATP2A3
KEGG_ARRHYTHMOGENIC_RIGHT_VENTRICULAR_CARDIOMYOPATHY_ARVC	KEGG_ARRHYTHMOGENIC_RIGHT_VENTRICULAR_CARDIOMYOPATHY_ARVC	55	0.608766	2.17806	2.65429e-05	0.000350745	0.000259441	2094	tags=38%, list=12%, signal=34%	DES/SGCA/CDH2/CACNG4/ITGA7/ITGA11/ITGA5/CACNA1C/ITGB3/SGCD/CACNA2D1/TCF7L1/ITGA9/LAMA2/ITGA3/GJA1/ITGB4/JUP/ACTN1/ITGB5/ITGB7
KEGG_JAK_STAT_SIGNALING_PATHWAY	KEGG_JAK_STAT_SIGNALING_PATHWAY	100	0.503546	2.01935	3.73793e-05	0.000461011	0.000341004	4516	tags=47%, list=26%, signal=35%	CNTFR/IL20RB/CSF3/CSF2/AKT3/CLCF1/PIK3R5/IL23A/PIK3CD/IL21R/OSMR/PIM1/IRF9/SOCS3/IL6/CSF2RB/IL10RA/CTF1/LIF/CSF3R/IL11/CREBBP/IL4R/IL7R/OSM/TYK2/JAK3/IL11RA/IL24/EP300/IL6R/CCND3/PTPN6/EPOR/PIAS3/IL2RB/BCL2L1/AKT2/IL22RA1/STAT2/AKT1/STAT6/PIK3CG/SPRY4/CBL/CBLC/IFNLR1
KEGG_VASCULAR_SMOOTH_MUSCLE_CONTRACTION	KEGG_VASCULAR_SMOOTH_MUSCLE_CONTRACTION	83	0.534706	2.10779	4.64831e-05	0.000537461	0.000397553	4368	tags=51%, list=25%, signal=38%	MYH11/ACTG2/KCNMB1/ADCY5/MYL9/KCNMA1/MYLK/ACTA2/NPR1/PPP1R12B/PLA2G2D/CACNA1C/PPP1R14A/ADCY7/CALD1/PTGIR/ADCY4/GUCY1A1/ITPR3/ITPR1/ADCY9/PRKCB/RAMP1/NPR2/PRKCD/ADCY6/ARHGEF1/RAMP3/PLA2G6/PLCB2/GNA11/ARAF/RAMP2/PRKCH/ARHGEF11/GNAS/MAPK3/GNA12/EDNRA/PRKG1/ROCK1/PLA2G10
KEGG_FC_GAMMA_R_MEDIATED_PHAGOCYTOSIS	KEGG_FC_GAMMA_R_MEDIATED_PHAGOCYTOSIS	88	0.504716	1.97819	0.000146179	0.00159077	0.00117667	4387	tags=47%, list=26%, signal=35%	WASF3/GSN/AKT3/PIK3R5/SPHK1/DNM1/PIK3CD/DOCK2/FCGR2B/PLCG2/WAS/NCF1/PIP5K1C/PLCG1/ASAP1/SPHK2/PRKCB/PRKCD/DNM2/ASAP2/HCK/CFL2/ASAP3/PLA2G6/WASF1/FCGR3A/PLPP1/FCGR2A/FCGR1A/LIMK1/VAV1/GAB2/AKT2/PLD2/MAPK3/ARPC1B/RAC2/PTPRC/AKT1/PLPP3/PIK3CG
KEGG_MAPK_SIGNALING_PATHWAY	KEGG_MAPK_SIGNALING_PATHWAY	210	0.387097	1.70402	0.000216728	0.00222748	0.00164764	4525	tags=38%, list=26%, signal=28%	FLNC/CACNG4/FLNA/CACNA1H/TGFB3/RASGRP2/PLA2G2D/FGFR1/PDGFRB/CACNA1C/FGF7/AKT3/MAPK8IP3/MRAS/DUSP5/PDGFB/CACNA2D1/MAP3K12/NFATC4/HSPB1/IL1R1/GADD45B/TGFB2/DUSP1/PTPRR/MAPK8IP1/MAPK11/FOS/NR4A1/SRF/MAP3K3/MAPK8IP2/MAP4K1/DUSP8/TGFB1/HSPA2/CD14/PRKCB/FLNB/JUN/FGF2/MEF2C/RPS6KA2/MAP3K14/MAPK7/DUSP4/IL1A/CACNB3/TAOK2/HSPA1A/IL1B/RASGRP3/IKBKG/PLA2G6/MAP3K11/TNF/MAP3K6/EGFR/RELB/MAP4K4/RRAS/TNFRSF1A/NF…
KEGG_PPAR_SIGNALING_PATHWAY	KEGG_PPAR_SIGNALING_PATHWAY	55	0.566405	2.0265	0.00024323	0.00236829	0.00175179	2383	tags=31%, list=14%, signal=27%	ADIPOQ/FABP4/PLIN1/ANGPTL4/CD36/AQP7/OLR1/FABP1/SORBS1/FABP3/PLTP/APOA1/SLC27A1/CYP27A1/PPARD/ILK/PCK1
KEGG_REGULATION_OF_ACTIN_CYTOSKELETON	KEGG_REGULATION_OF_ACTIN_CYTOSKELETON	169	0.40527	1.75009	0.000341561	0.00315944	0.002337	4997	tags=45%, list=29%, signal=32%	MYL9/FN1/ITGA7/MYLK/ITGA11/ITGA5/ITGAM/FGFR1/GSN/PDGFRB/FGF7/ITGB3/MRAS/PDGFB/PIK3R5/ITGAX/ITGB2/PIK3CD/BDKRB1/MYH10/ITGA9/ITGAL/MYH14/ITGA3/WAS/TIAM1/MSN/ITGB4/PIP5K1C/MYH9/ACTN1/BCAR1/SLC9A1/ITGB5/CD14/NCKAP1L/ITGB7/PDGFC/FGF2/ARHGEF6/BDKRB2/FGD1/ARHGEF1/CFL2/ARHGAP35/ACTN4/EGFR/WASF1/ACTB/ARAF/VCL/SSH3/RRAS/LIMK1/VAV1/PAK4/SSH1/MAPK3/ARPC1B/PXN/RAC2/FGFR2/GNA12/ROCK1/PIK3CG/ITGA8/FGF18/PDGFRA/…
KEGG_WNT_SIGNALING_PATHWAY	KEGG_WNT_SIGNALING_PATHWAY	128	0.427854	1.77882	0.000415898	0.00344419	0.00254762	3351	tags=30%, list=20%, signal=25%	DKK1/WIF1/SFRP1/SFRP2/DKK4/SFRP4/WNT9A/DAAM2/SOX17/TCF7L1/FZD2/NFATC4/MMP7/DKK2/PRICKLE2/NKD2/LRP5/FZD7/FZD1/NFATC1/FZD8/PPP2R5B/CREBBP/FZD4/SMAD3/PPARD/PRKCB/JUN/FOSL1/WNT5B/DVL3/WNT10A/LEF1/EP300/CCND3/PLCB2/PORCN/WNT2/AXIN1
KEGG_LEUKOCYTE_TRANSENDOTHELIAL_MIGRATION	KEGG_LEUKOCYTE_TRANSENDOTHELIAL_MIGRATION	97	0.480326	1.91613	0.000418627	0.00344419	0.00254762	4392	tags=47%, list=26%, signal=35%	MYL9/MMP9/ITGAM/MMP2/CXCL12/CLDN9/PIK3R5/JAM3/ITGB2/PIK3CD/CLDN3/JAM2/THY1/CDH5/PLCG2/ITGAL/MAPK11/CLDN5/NCF1/MSN/CLDN14/ACTN1/PLCG1/SIPA1/BCAR1/GNAI2/CLDN4/RAPGEF3/PRKCB/PECAM1/ESAM/VCAM1/ICAM1/ARHGAP35/ACTN4/ACTB/PTK2B/VCL/VAV1/RASSF5/PXN/RAC2/RHOH/ROCK1/PIK3CG/CLDN23
KEGG_TGF_BETA_SIGNALING_PATHWAY	KEGG_TGF_BETA_SIGNALING_PATHWAY	75	0.50407	1.92627	0.000432663	0.00344419	0.00254762	2041	tags=27%, list=12%, signal=24%	THBS4/COMP/LEFTY2/THBS2/FST/TGFB3/BMP6/CHRD/BMP8A/INHBA/THBS3/LTBP1/CDKN2B/THBS1/TGFB2/DCN/TGFB1/CREBBP/BMP2/SMAD3
KEGG_HEDGEHOG_SIGNALING_PATHWAY	KEGG_HEDGEHOG_SIGNALING_PATHWAY	40	0.604467	2.02521	0.000446814	0.00344419	0.00254762	4651	tags=52%, list=27%, signal=38%	GAS1/GLI3/BMP6/GLI2/BMP8A/WNT9A/GLI1/SMO/BMP2/IHH/WNT5B/WNT10A/STK36/WNT2/CSNK1D/SUFU/BMP4/BMP8B/ZIC2/CSNK1E/CSNK1G2
KEGG_OXIDATIVE_PHOSPHORYLATION	KEGG_OXIDATIVE_PHOSPHORYLATION	118	-0.486548	-1.8092	0.0023191	0.0171614	0.012694	4150	tags=54%, list=24%, signal=41%	ATP6V1B2/NDUFA10/ATP6V1A/COX4I1/COX10/NDUFA9/NDUFA1/UQCR11/UQCRB/UQCR10/NDUFB9/ATP6V0B/ATP5F1A/NDUFA8/NDUFB2/COX15/ATP5ME/ATP5F1B/NDUFA7/NDUFS5/NDUFA2/ATP5MG/SDHC/NDUFB4/NDUFS3/NDUFB8/NDUFS1/NDUFA6/COX7C/NDUFV2/UQCRFS1/ATP5PD/ATP6V1G1/COX5B/UQCRC2/NDUFC2/COX7B/ATP5MC3/NDUFB3/NDUFB1/ATP5PO/COX11/PPA1/ATP5MC1/ATP5MF/UQCRQ/COX5A/UQCRHL/NDUFA5/NDUFS4/UQCRH/SDHB/NDUFC1/COX7A2L/ATP5F1C/NDUFAB1/ATP5PF/S…
KEGG_TYPE_II_DIABETES_MELLITUS	KEGG_TYPE_II_DIABETES_MELLITUS	35	0.587553	1.89446	0.00262429	0.0186728	0.013812	4988	tags=60%, list=29%, signal=43%	ADIPOQ/CACNA1C/PIK3R5/PIK3CD/HK3/SLC2A4/SOCS3/IRS1/PDX1/PKLR/PRKCD/TNF/KCNJ11/IRS2/INSR/HK2/MAPK3/PIK3CG/IKBKB/PKM/CACNA1D
KEGG_ACUTE_MYELOID_LEUKEMIA	KEGG_ACUTE_MYELOID_LEUKEMIA	52	0.501025	1.79023	0.0028668	0.0196429	0.0145296	5509	tags=50%, list=32%, signal=34%	AKT3/PIK3R5/RARA/TCF7L1/PIK3CD/PIM1/JUP/SPI1/PPARD/LEF1/IKBKG/ARAF/RUNX1/AKT2/MAPK3/KIT/PML/AKT1/PIK3CG/CEBPA/PIM2/IKBKB/MAP2K2/STAT5B/RELA/HRAS
KEGG_PARKINSONS_DISEASE	KEGG_PARKINSONS_DISEASE	116	-0.477402	-1.77004	0.00370988	0.0245117	0.018131	4077	tags=53%, list=24%, signal=40%	SLC25A4/COX4I1/NDUFA9/NDUFA1/UQCR11/UQCRB/UQCR10/NDUFB9/VDAC2/UBE2J1/ATP5F1A/NDUFA8/NDUFB2/ATP5F1B/NDUFA7/NDUFS5/NDUFA2/SDHC/NDUFB4/NDUFS3/NDUFB8/NDUFS1/NDUFA6/COX7C/NDUFV2/UQCRFS1/ATP5PD/PARK7/COX5B/UQCRC2/NDUFC2/COX7B/ATP5MC3/NDUFB3/NDUFB1/ATP5PO/ATP5MC1/VDAC3/UQCRQ/CASP3/COX5A/UQCRHL/NDUFA5/NDUFS4/UQCRH/SDHB/PPID/NDUFC1/COX7A2L/ATP5F1C/SNCAIP/NDUFAB1/ATP5PF/SDHD/CYCS/ATP5PB/NDUFA4/NDUFB6/COX7A…
KEGG_CHEMOKINE_SIGNALING_PATHWAY	KEGG_CHEMOKINE_SIGNALING_PATHWAY	156	0.376296	1.61773	0.00461823	0.029194	0.0215944	5061	tags=43%, list=30%, signal=31%	GNG8/CCL19/ADCY5/CCL25/RASGRP2/CCL21/AKT3/CCR7/PPBP/ADCY7/CXCL12/PIK3R5/ADCY4/PIK3CD/DOCK2/SHC2/WAS/FGR/NCF1/TIAM1/PREX1/BCAR1/GNAI2/ADCY9/CCR2/PRKCB/JAK3/PRKCD/ADCY6/HCK/IKBKG/CXCR3/GNG7/CCL22/PLCB2/FOXO3/PTK2B/CCL13/CCL17/VAV1/CCL3/ELMO1/CCR5/AKT2/GRK5/CCL3L1/MAPK3/PXN/RAC2/GNB5/STAT2/GRK2/AKT1/ROCK1/NFKBIA/PIK3CG/SHC1/GNB2/CCR4/NFKBIB/IKBKB/CCL18/TIAM2/PLCB3/GNG2/STAT5B/GNB4
KEGG_GAP_JUNCTION	KEGG_GAP_JUNCTION	68	0.464485	1.75754	0.00473417	0.029194	0.0215944	3420	tags=38%, list=20%, signal=31%	ADCY5/DRD2/PDGFRB/TUBB6/ADCY7/PDGFB/ADCY4/GUCY1A1/GJA1/ITPR3/TUBB2A/TUBA1A/ITPR1/TUBB2B/GNAI2/ADCY9/TUBB3/PRKCB/PDGFC/MAPK7/SRC/ADCY6/PLCB2/EGFR/CSNK1D/GNA11
KEGG_NOTCH_SIGNALING_PATHWAY	KEGG_NOTCH_SIGNALING_PATHWAY	43	0.512662	1.76359	0.00567721	0.0338801	0.0250607	3454	tags=40%, list=20%, signal=32%	NOTCH3/DTX3/NCOR2/NOTCH4/DTX1/NUMBL/CREBBP/DLL4/NOTCH1/DLL1/DTX2/JAG2/DVL3/MFNG/EP300/NOTCH2/LFNG
KEGG_GLYCOSAMINOGLYCAN_BIOSYNTHESIS_CHONDROITIN_SULFATE	KEGG_GLYCOSAMINOGLYCAN_BIOSYNTHESIS_CHONDROITIN_SULFATE	20	0.655812	1.87793	0.00597221	0.0344474	0.0254803	5015	tags=85%, list=29%, signal=60%	CHST11/CHST15/CHST3/XYLT1/CHPF/DSE/CHST12/CHSY3/CHPF2/UST/CHST7/CHST13/B4GALT7/CHST14/CSGALNACT2/B3GAT3/XYLT2
KEGG_B_CELL_RECEPTOR_SIGNALING_PATHWAY	KEGG_B_CELL_RECEPTOR_SIGNALING_PATHWAY	72	0.460167	1.74587	0.00614467	0.0344474	0.0254803	4878	tags=44%, list=28%, signal=32%	CD22/CR2/CD19/CD79B/AKT3/CD79A/PIK3R5/CARD11/PIK3CD/NFATC4/FCGR2B/PLCG2/FOS/NFATC1/PRKCB/JUN/RASGRP3/BTK/IKBKG/CD72/PTPN6/VAV1/AKT2/MAPK3/RAC2/AKT1/NFKBIA/PIK3CG/CD81/NFKBIB/IKBKB/MAP2K2
KEGG_TIGHT_JUNCTION	KEGG_TIGHT_JUNCTION	105	0.396918	1.60253	0.00669786	0.0364442	0.0269573	3587	tags=32%, list=21%, signal=26%	MYH11/MYL9/AMOTL1/AKT3/MPDZ/CLDN9/MRAS/RAB3B/JAM3/MYH10/CLDN3/JAM2/MYH14/MYH7B/CLDN5/MYH9/CLDN14/ACTN1/TJAP1/GNAI2/CLDN4/PRKCB/TJP3/HCLS1/SRC/PRKCD/CGN/EPB41L1/ACTN4/EPB41L3/ACTB/PARD6G/EXOC3/RRAS
KEGG_SMALL_CELL_LUNG_CANCER	KEGG_SMALL_CELL_LUNG_CANCER	77	0.439984	1.68852	0.00715551	0.0369956	0.0273651	1438	tags=23%, list=8%, signal=22%	FN1/LAMB2/AKT3/COL4A2/LAMB3/CDKN2B/PIK3R5/NOS2/LAMA3/PTGS2/PIK3CD/LAMA5/LAMA2/LAMC3/LAMA4/COL4A1/ITGA3/LAMC2
KEGG_BASAL_CELL_CARCINOMA	KEGG_BASAL_CELL_CARCINOMA	41	0.543342	1.83233	0.00719913	0.0369956	0.0273651	4217	tags=54%, list=25%, signal=41%	GLI3/GLI2/WNT9A/GLI1/TCF7L1/FZD2/SMO/FZD7/FZD1/FZD8/FZD4/BMP2/WNT5B/DVL3/WNT10A/LEF1/STK36/WNT2/AXIN1/SUFU/BMP4/DVL1
KEGG_MELANOGENESIS	KEGG_MELANOGENESIS	75	0.433819	1.65781	0.00977193	0.0484542	0.0358409	3301	tags=35%, list=19%, signal=28%	ADCY5/CREB3L3/MC1R/WNT9A/ADCY7/ADCY4/TCF7L1/FZD2/MITF/EDN1/FZD7/FZD1/FZD8/CREBBP/FZD4/GNAI2/ADCY9/PRKCB/WNT5B/ADCY6/DVL3/WNT10A/LEF1/EP300/PLCB2/WNT2
KEGG_LEISHMANIA_INFECTION	KEGG_LEISHMANIA_INFECTION	63	0.446275	1.66286	0.00995275	0.0484542	0.0358409	4788	tags=46%, list=28%, signal=33%	TGFB3/ITGAM/C3/NOS2/ITGB2/PTGS2/TGFB2/MAPK11/FOS/NCF1/TGFB1/PRKCB/JUN/HLA-DQA2/IL1A/IL1B/TNF/PTPN6/FCGR3A/HLA-DOB/FCGR2A/FCGR1A/MAPK3/IRAK1/NFKBIA/TLR2/HLA-DQA1/HLA-DPB1/NFKBIB
KEGG_PROTEASOME	KEGG_PROTEASOME	41	-0.611244	-1.87647	0.0107868	0.0511682	0.0378485	5754	tags=76%, list=34%, signal=50%	PSMD8/SEM1/PSMC1/PSMD1/PSMB6/PSME4/PSMD11/PSMB3/PSMB5/PSMB7/PSME3/PSMB4/PSMC2/PSMD13/PSMA6/PSMB2/PSMD6/PSMB8/PSMA3/PSME2/POMP/PSMB1/PSME1/PSMD12/PSMC6/PSMB9/PSMA1/PSMD14/PSMA5/PSMA4/PSMA2
KEGG_HUNTINGTONS_DISEASE	KEGG_HUNTINGTONS_DISEASE	160	-0.400316	-1.56744	0.0123855	0.0572827	0.0423713	4077	tags=45%, list=24%, signal=35%	SLC25A4/COX4I1/DCTN4/NDUFA9/NDUFA1/POLR2G/CLTA/UQCR11/POLR2C/UQCRB/IFT57/UQCR10/CASP8/POLR2B/NDUFB9/VDAC2/ATP5F1A/NDUFA8/NDUFB2/POLR2D/ATP5F1B/NDUFA7/NDUFS5/NDUFA2/SDHC/NDUFB4/NDUFS3/NDUFB8/NDUFS1/HDAC2/NDUFA6/SOD1/COX7C/NDUFV2/UQCRFS1/ATP5PD/COX5B/UQCRC2/PPARGC1A/NDUFC2/COX7B/ATP5MC3/TBPL1/NDUFB3/NDUFB1/ATP5PO/POLR2K/ATP5MC1/VDAC3/UQCRQ/CASP3/COX5A/UQCRHL/PLCB4/NDUFA5/NDUFS4/UQCRH/SDHB/PPID/NDUF…
KEGG_TASTE_TRANSDUCTION	KEGG_TASTE_TRANSDUCTION	15	0.675375	1.79199	0.0158356	0.0711265	0.0526113	3926	tags=73%, list=23%, signal=57%	ADCY4/ITPR3/TRPM5/TAS1R3/SCNN1A/ADCY6/TAS2R5/PLCB2/SCNN1B/PDE1A/GNAS
KEGG_RENIN_ANGIOTENSIN_SYSTEM	KEGG_RENIN_ANGIOTENSIN_SYSTEM	13	0.650779	1.66569	0.0162026	0.0711265	0.0526113	1272	tags=23%, list=7%, signal=21%	ANPEP/CTSG/ACE
KEGG_VIRAL_MYOCARDITIS	KEGG_VIRAL_MYOCARDITIS	55	0.455588	1.63001	0.0165321	0.0711265	0.0526113	1641	tags=20%, list=10%, signal=18%	MYH11/SGCA/CAV1/SGCD/ITGB2/MYH10/LAMA2/ITGAL/MYH14/MYH7B/MYH9
KEGG_AMINOACYL_TRNA_BIOSYNTHESIS	KEGG_AMINOACYL_TRNA_BIOSYNTHESIS	41	-0.571784	-1.75533	0.0242645	0.102021	0.0754638	4908	tags=61%, list=29%, signal=44%	FARS2/PARS2/EARS2/GARS1/LARS1/YARS1/KARS1/NARS1/SARS1/PSTK/MARS2/EPRS1/DARS1/YARS2/IARS2/SEPSECS/DARS2/RARS1/WARS1/WARS2/IARS1/RARS2/FARSB/MTFMT/NARS2
KEGG_SYSTEMIC_LUPUS_ERYTHEMATOSUS	KEGG_SYSTEMIC_LUPUS_ERYTHEMATOSUS	99	-0.446969	-1.6174	0.0251098	0.103229	0.0763573	1273	tags=25%, list=7%, signal=24%	H3C8/FCGR3B/H4C11/H2AC7/H2AZ1/H2BC13/H2AC12/H2AC13/H2BC7/H3C1/H2AC14/H3C12/H2AC20/H2AC4/H2AC16/H2AC17/H4C5/H2BC3/H2BC10/H2AC21/H2BC17/H4C2/H4C4/H4C3/H4C6
KEGG_ARACHIDONIC_ACID_METABOLISM	KEGG_ARACHIDONIC_ACID_METABOLISM	38	0.466625	1.54645	0.0317984	0.127885	0.0945947	3036	tags=37%, list=18%, signal=30%	ALOX15B/PTGIS/GPX3/GGT5/PLA2G2D/PTGDS/ALOX5/PTGS2/PTGES/GGT7/PTGS1/GGT1/CYP4F3/PLA2G6
KEGG_RENAL_CELL_CARCINOMA	KEGG_RENAL_CELL_CARCINOMA	64	0.428668	1.59835	0.0342779	0.132607	0.0980879	5054	tags=45%, list=29%, signal=32%	TGFB3/VEGFA/AKT3/PDGFB/PIK3R5/PIK3CD/SLC2A1/TGFB2/ETS1/EGLN3/TGFB1/CREBBP/VEGFC/JUN/EPAS1/EP300/RAPGEF1/VEGFB/ARAF/AKT2/PAK4/ARNT2/MAPK3/AKT1/PIK3CG/FLCN/EGLN2/MAP2K2/TGFA
KEGG_ADHERENS_JUNCTION	KEGG_ADHERENS_JUNCTION	70	0.416747	1.5709	0.0344062	0.132607	0.0980879	3654	tags=37%, list=21%, signal=29%	ERBB2/WASF3/FGFR1/SORBS1/TCF7L1/PTPRM/WAS/ACTN1/SNAI1/CREBBP/SMAD3/SNAI2/PTPRF/SRC/LEF1/EP300/NECTIN4/NECTIN1/FYN/ACTN4/EGFR/PTPN6/WASF1/ACTB/VCL/INSR
KEGG_ADIPOCYTOKINE_SIGNALING_PATHWAY	KEGG_ADIPOCYTOKINE_SIGNALING_PATHWAY	54	0.429043	1.53703	0.0357814	0.135093	0.0999264	5648	tags=50%, list=33%, signal=34%	ADIPOQ/CD36/AKT3/SLC2A4/SLC2A1/SOCS3/ACACB/IRS1/PCK1/IKBKG/TNF/ADIPOR2/IRS2/TNFRSF1A/AKT2/STK11/AKT1/NFKBIA/RXRA/NFKBIB/IKBKB/TRAF2/TRADD/RELA/RXRB/CPT1A/TNFRSF1B
KEGG_DNA_REPLICATION	KEGG_DNA_REPLICATION	35	-0.542213	-1.60349	0.0418279	0.14977	0.110783	4924	tags=69%, list=29%, signal=49%	FEN1/POLA1/RNASEH2A/RNASEH1/POLA2/RPA1/RFC1/POLD3/RFC2/RFC5/POLE4/MCM6/PRIM2/RFC4/RNASEH2B/RPA2/POLE3/SSBP1/POLE2/PRIM1/PCNA/RPA3/RFC3/DNA2
KEGG_ALZHEIMERS_DISEASE	KEGG_ALZHEIMERS_DISEASE	145	-0.378335	-1.45419	0.0423403	0.14977	0.110783	3739	tags=41%, list=22%, signal=33%	UQCR11/UQCRB/UQCR10/IDE/CASP8/PPP3CC/NDUFB9/BID/ATP5F1A/NDUFA8/PPP3CB/NDUFB2/PPP3R1/ATP5F1B/NDUFA7/NDUFS5/NDUFA2/SDHC/NDUFB4/NDUFS3/NDUFB8/NDUFS1/NDUFA6/COX7C/NDUFV2/UQCRFS1/ATP5PD/COX5B/UQCRC2/NDUFC2/COX7B/ATP5MC3/NDUFB3/NDUFB1/CALM2/ATP5PO/ATP5MC1/UQCRQ/CASP3/COX5A/FAS/UQCRHL/PLCB4/NDUFA5/NDUFS4/UQCRH/SDHB/NDUFC1/NAE1/COX7A2L/ATP5F1C/NDUFAB1/ATP5PF/SDHD/CYCS/ATP5PB/NDUFA4/NDUFB6/COX7A2/NDUFB5
KEGG_NUCLEOTIDE_EXCISION_REPAIR	KEGG_NUCLEOTIDE_EXCISION_REPAIR	42	-0.533068	-1.64884	0.0425078	0.14977	0.110783	5057	tags=60%, list=30%, signal=42%	ERCC4/RPA1/RFC1/RAD23B/XPA/MNAT1/POLD3/CETN2/RFC2/RFC5/POLE4/GTF2H1/GTF2H3/RFC4/GTF2H5/RPA2/POLE3/RBX1/CDK7/CCNH/POLE2/ERCC8/PCNA/RPA3/RFC3
KEGG_GNRH_SIGNALING_PATHWAY	KEGG_GNRH_SIGNALING_PATHWAY	75	0.385419	1.47285	0.0429072	0.14977	0.110783	4072	tags=37%, list=24%, signal=29%	ADCY5/PLA2G2D/MMP14/CACNA1C/MMP2/ADCY7/ADCY4/MAPK11/MAP3K3/ITPR3/ITPR1/ADCY9/PRKCB/JUN/MAPK7/SRC/PRKCD/ADCY6/HBEGF/PLA2G6/PLCB2/EGFR/GNA11/PTK2B/MAP2K7/GNAS/PLD2/MAPK3
KEGG_VEGF_SIGNALING_PATHWAY	KEGG_VEGF_SIGNALING_PATHWAY	66	0.420343	1.57525	0.0455912	0.156192	0.115533	4387	tags=42%, list=26%, signal=32%	PLA2G2D/VEGFA/AKT3/PIK3R5/SPHK1/PTGS2/PIK3CD/NFATC4/HSPB1/PLCG2/SHC2/MAPK11/NFATC1/PLCG1/NOS3/SPHK2/PRKCB/SRC/PLA2G6/KDR/AKT2/MAPK3/PXN/RAC2/AKT1/PLA2G10/MAPKAPK2/PIK3CG
KEGG_NEUROTROPHIN_SIGNALING_PATHWAY	KEGG_NEUROTROPHIN_SIGNALING_PATHWAY	107	0.338941	1.37686	0.0470497	0.158258	0.117061	5509	tags=38%, list=32%, signal=26%	NGFR/AKT3/PIK3R5/PIK3CD/PLCG2/SHC2/MAPK11/MAP3K3/SH2B2/PLCG1/JUN/IRAK3/IRS1/RPS6KA2/MAPK7/PRKCD/RAPGEF1/FOXO3/IRS2/SH2B1/MAP2K7/AKT2/ABL1/IRAK2/MAPK3/IRAK1/AKT1/NFKBIA/MAPKAPK2/PIK3CG/SHC1/CAMK2G/NFKBIB/IKBKB/MAP2K2/SH2B3/ARHGDIA/RPS6KA4/ZNF274/RELA/HRAS
